# Supplementary material for: Identification of the Wheat (Triticum aestivum) IQD Gene Family and an Expression Analysis of Candidate Genes Associated with Seed Dormancy and Germination
Source: Int J Mol Sci. 2022 Apr 7;23(8):4093. doi: 10.3390/ijms23084093 (PMC9025732; doi:10.3390/ijms23084093)
Supplement: Supplementary file 1 [file ijms-23-04093-s001.zip]

Archive with 10 entries (10 files):
- Fig S1.tif
- Table S1.xls
- Table S2.xls
- Table S3.xls
- Table S4.xls
- Table S5.xls
- Table S6.xls
- Table S7.xls
- Table S8.xls
- Table S9.xls
