# Supplementary material for: Identification of the Wheat (Triticum aestivum) IQD Gene Family and an Expression Analysis of Candidate Genes Associated with Seed Dormancy and Germination
Source: Int J Mol Sci. 2022 Apr 7;23(8):4093. doi: 10.3390/ijms23084093 (PMC9025732; doi:10.3390/ijms23084093)
Supplement: Supplementary file 1 [file ijms-23-04093-s001.zip › Table S1.xls]

## Sheet: Sheet1
Table S1. The detailed information of Arabidopsis thaliana, rice and maize
Arabidopsis thaliana		rice		maize
Gene Name	Gene locus ID	Gene Name	Gene locus ID	Gene Name	Gene locus ID
AtIQD1	AT3G09710.1	OsIQD1	LOC_Os05g03190.1	ZmIQD1	GRMZM2G102497
AtIQD2	AT5G03040.1	OsIQD2	LOC_Os01g61720.8	ZmIQD2	GRMZM2G018030
AtIQD3	AT3G52290.1	OsIQD3	LOC_Os03g44610.1	ZmIQD3	GRMZM2G070673
AtIQD4	AT2G26410.1	OsIQD4	LOC_Os03g57330.1	ZmIQD4	GRMZM2G038988
AtIQD5	AT3G22190.1	OsIQD5	LOC_Os01g09790.1	ZmIQD5	GRMZM2G039187
AtIQD6	AT2G26180.1	OsIQD6	LOC_Os05g38790.1	ZmIQD6	GRMZM2G433557
AtIQD7	AT1G17480.1	OsIQD7	LOC_Os06g06160.1	ZmIQD7	GRMZM2G371176
AtIQD8	AT1G72670.1	OsIQD8	LOC_Os12g42430.3	ZmIQD8	GRMZM2G342821
AtIQD9	AT2G33990.1	OsIQD9	LOC_Os01g51230.1	ZmIQD9	GRMZM2G155954
AtIQD10	AT3G15050.1	OsIQD10	LOC_Os05g46350.1	ZmIQD10	GRMZM2G177929
AtIQD11	AT5G13460.1	OsIQD11	LOC_Os01g67090.1	ZmIQD11	AC207628.4_FGT011
AtIQD12	AT5G03960.1	OsIQD12	LOC_Os06g23380.1	ZmIQD12	GRMZM2G008764
AtIQD13	AT3G59690.1	OsIQD13	LOC_Os02g19640.1	ZmIQD13	GRMZM2G162020
AtIQD14	AT2G43680.2	OsIQD14	LOC_Os08g02250.1	ZmIQD14	GRMZM2G028813
AtIQD15	AT3G49380.1	OsIQD15	LOC_Os04g48160.1	ZmIQD15	GRMZM5G826979
AtIQD16	AT4G10640.1	OsIQD16	LOC_Os03g43580.1	ZmIQD16	GRMZM2G406674
AtIQD17	AT4G00820.1	OsIQD17	LOC_Os03g06570.1	ZmIQD17	GRMZM5G892879
AtIQD18	AT1G01110.2	OsIQD18	LOC_Os10g28420.1	ZmIQD18	GRMZM2G147840
AtIQD19	AT4G14750.1	OsIQD19	LOC_Os05g44630.1	ZmIQD19	GRMZM2G170766
AtIQD20	AT3G51380.1	OsIQD20	LOC_Os01g53980.1	ZmIQD20	GRMZM2G058690
AtIQD21	AT3G49260.1	OsIQD21	LOC_Os05g09520.1	ZmIQD21	GRMZM2G012584
AtIQD22	AT4G23060.1	OsIQD22	LOC_Os01g09470.1	ZmIQD22	GRMZM2G100229
AtIQD23	AT5G62070.1	OsIQD23	LOC_Os05g45930.1	ZmIQD23	AC203173.3_FGT001
AtIQD24	AT5G07240.1	OsIQD24	LOC_Os01g51840.1	ZmIQD24	GRMZM2G030882
AtIQD25	AT4G29150.1	OsIQD25	LOC_Os04g56740	ZmIQD25	GRMZM5G845601
AtIQD26	AT3G16490.1	OsIQD26	LOC_Os03g04210	ZmIQD26	GRMZM2G095892
AtIQD27	AT1G51960.1	OsIQD28	LOC_Os06g40850.1
AtIQD28	AT1G14380.1
AtIQD29	AT2G02790.1
AtIQD30	AT1G18840.1
AtIQD31	AT1G74690.1
AtIQD32	AT1G19870.1
AtIQD33	AT5G35670.1
