# Supplementary material for: Identification of the Wheat (Triticum aestivum) IQD Gene Family and an Expression Analysis of Candidate Genes Associated with Seed Dormancy and Germination
Source: Int J Mol Sci. 2022 Apr 7;23(8):4093. doi: 10.3390/ijms23084093 (PMC9025732; doi:10.3390/ijms23084093)
Supplement: Supplementary file 1 [file ijms-23-04093-s001.zip › Table S2.xls]

## Sheet: Sheet1
Table S2. Analysis and distribution of 10 conserved motif among TaIQD genes
Motif	Width	Multilevel consenus sequence
1	50	IQAAFRGYLARRALRALRGLVRLQALVRGHLVRRQAAATLRCMQALVRVQ
2	41	IEEGWDDSQGSKEEIZAKLLKRQEAAIKRERALAYAFSHQW
3	21	VPSYMAATKSAKAKARSQSAP
4	12	NWGWSWLERWMA
5	41	AYSETEREQSKHAIAVAAATAAAAEAAVAAAQAAAEVVRLT
6	16	MGKAGRWJKSLLGGKK
7	29	RGYERSPKIVEMDTGRPKSRSSSRRSSSP
8	21	AAPPSAKKRWSFPKSATPVAP
9	29	ARVRARRVRMSEENQALQRQLPLKSELES
10	21	RPWENRLLDSSAKENASSCDS
