# Supplementary material for: Identification of the Wheat (Triticum aestivum) IQD Gene Family and an Expression Analysis of Candidate Genes Associated with Seed Dormancy and Germination
Source: Int J Mol Sci. 2022 Apr 7;23(8):4093. doi: 10.3390/ijms23084093 (PMC9025732; doi:10.3390/ijms23084093)
Supplement: Supplementary file 1 [file ijms-23-04093-s001.zip › Table S3.xls]

## Sheet: Ta-Ta
Seq_1	Seq_2	Ka	Ks	Ka/Ks	Evolutionary model
TaIQD37	TaIQD45	0.00264201	0.0729793	0.0362022	segmental duplication
TaIQD8	TaIQD14	0.00325881	0.066202	0.0492252	segmental duplication
TaIQD2	TaIQD14	0.00326235	0.0692861	0.0470853	segmental duplication
TaIQD29	TaIQD45	0.00352527	0.0607854	0.0579953	segmental duplication
TaIQD35	TaIQD43	0.00411171	0.0804791	0.0510904	segmental duplication
TaIQD2	TaIQD8	0.00435336	0.059437	0.0732432	segmental duplication
TaIQD29	TaIQD37	0.00440854	0.0760515	0.0579678	segmental duplication
TaIQD32	TaIQD40	0.00614495	0.0820714	0.0748732	segmental duplication
TaIQD7	TaIQD13	0.00647004	0.0756499	0.0855261	segmental duplication
TaIQD69	TaIQD71	0.00710262	0.0928062	0.0765318	segmental duplication
TaIQD27	TaIQD43	0.00719368	0.0838158	0.0858273	segmental duplication
TaIQD27	TaIQD35	0.00721221	0.0804117	0.0896911	segmental duplication
TaIQD20	TaIQD22	0.00897692	0.101118	0.0887766	segmental duplication
TaIQD1	TaIQD13	0.00927154	0.0881357	0.105196	segmental duplication
TaIQD57	TaIQD63	0.00996279	0.0936203	0.106417	segmental duplication
TaIQD1	TaIQD7	0.0101634	0.10393	0.0977907	segmental duplication
TaIQD33	TaIQD41	0.0109536	0.115129	0.0951427	segmental duplication
TaIQD24	TaIQD40	0.0112803	0.124516	0.0905936	segmental duplication
TaIQD5	TaIQD17	0.0114302	0.0707595	0.161537	segmental duplication
TaIQD24	TaIQD32	0.0118275	0.137673	0.0859096	segmental duplication
TaIQD63	TaIQD68	0.0118834	0.0801908	0.148189	segmental duplication
TaIQD11	TaIQD17	0.0121969	0.0787859	0.154811	segmental duplication
TaIQD26	TaIQD42	0.0136669	0.0728827	0.187519	segmental duplication
TaIQD30	TaIQD38	0.0159938	0.0612921	0.260944	segmental duplication
TaIQD25	TaIQD33	0.0163656	0.127969	0.127887	segmental duplication
TaIQD38	TaIQD46	0.0164601	0.0722245	0.227901	segmental duplication
TaIQD6	TaIQD18	0.0166058	0.0986698	0.168297	segmental duplication
TaIQD56	TaIQD62	0.0167166	0.105497	0.158455	segmental duplication
TaIQD25	TaIQD41	0.0169724	0.098028	0.173139	segmental duplication
TaIQD34	TaIQD42	0.0177511	0.0476456	0.372566	segmental duplication
TaIQD57	TaIQD68	0.0179964	0.077936	0.230912	segmental duplication
TaIQD58	TaIQD64	0.0185864	0.103792	0.179073	segmental duplication
TaIQD36	TaIQD44	0.0205416	0.0822904	0.249623	segmental duplication
TaIQD12	TaIQD18	0.0209284	0.135118	0.15489	segmental duplication
TaIQD19	TaIQD21	0.0216469	0.103806	0.208532	segmental duplication
TaIQD4	TaIQD16	0.0220505	0.0730059	0.302037	segmental duplication
TaIQD5	TaIQD11	0.0226447	0.080127	0.28261	segmental duplication
TaIQD26	TaIQD34	0.0226554	0.072768	0.311338	segmental duplication
TaIQD53	TaIQD65	0.0227016	0.0827951	0.274191	segmental duplication
TaIQD21	TaIQD23	0.0238052	0.0968318	0.245841	segmental duplication
TaIQD19	TaIQD23	0.0238283	0.0931796	0.255725	segmental duplication
TaIQD4	TaIQD10	0.0239391	0.104143	0.229869	segmental duplication
TaIQD62	TaIQD67	0.0244131	0.0856606	0.284998	segmental duplication
TaIQD56	TaIQD67	0.0249662	0.131802	0.189422	segmental duplication
TaIQD3	TaIQD15	0.0251942	0.058256	0.432474	segmental duplication
TaIQD70	TaIQD73	0.0252233	0.111989	0.225229	segmental duplication
TaIQD60	TaIQD65	0.0261624	0.0691734	0.378215	segmental duplication
TaIQD70	TaIQD72	0.0262598	0.0986307	0.266243	segmental duplication
TaIQD6	TaIQD12	0.0272833	0.138383	0.197159	segmental duplication
TaIQD28	TaIQD36	0.0275964	0.136956	0.201499	segmental duplication
TaIQD53	TaIQD60	0.0280649	0.0973022	0.288431	segmental duplication
TaIQD48	TaIQD51	0.0297475	0.103193	0.288271	segmental duplication
TaIQD10	TaIQD16	0.0300484	0.0968762	0.310173	segmental duplication
TaIQD55	TaIQD66	0.0301203	0.0759017	0.396833	segmental duplication
TaIQD50	TaIQD52	0.0301548	0.107609	0.280225	segmental duplication
TaIQD28	TaIQD44	0.0306711	0.106931	0.28683	segmental duplication
TaIQD72	TaIQD73	0.0319993	0.110932	0.288459	segmental duplication
TaIQD30	TaIQD46	0.0330516	0.06019	0.549122	segmental duplication
TaIQD52	TaIQD59	0.0337944	0.11831	0.285644	segmental duplication
TaIQD31	TaIQD47	0.0339772	0.134752	0.252146	segmental duplication
TaIQD48	TaIQD49	0.0342274	0.11723	0.291969	segmental duplication
TaIQD39	TaIQD47	0.0349904	0.162474	0.215361	segmental duplication
TaIQD55	TaIQD61	0.0355811	0.100235	0.354976	segmental duplication
TaIQD31	TaIQD39	0.0369923	0.123005	0.300737	segmental duplication
TaIQD49	TaIQD51	0.0389355	0.115303	0.337679	segmental duplication
TaIQD9	TaIQD15	0.0409212	0.0754863	0.542101	segmental duplication
TaIQD50	TaIQD59	0.0414635	0.104545	0.396609	segmental duplication
TaIQD3	TaIQD9	0.0414812	0.0913471	0.454105	segmental duplication
TaIQD61	TaIQD66	0.0499823	0.100323	0.498215	segmental duplication
TaIQD14	TaIQD33	0.213127	0.510734	0.417296	segmental duplication
TaIQD8	TaIQD33	0.213991	0.498714	0.429086	segmental duplication
TaIQD14	TaIQD25	0.21431	0.514844	0.416263	segmental duplication
TaIQD14	TaIQD41	0.215559	0.481092	0.448061	segmental duplication
TaIQD8	TaIQD41	0.215683	0.478348	0.450892	segmental duplication
TaIQD2	TaIQD33	0.217166	0.517528	0.419622	segmental duplication
TaIQD2	TaIQD25	0.21837	0.509322	0.428746	segmental duplication
TaIQD2	TaIQD41	0.219621	0.481772	0.455861	segmental duplication
TaIQD8	TaIQD25	0.224277	0.504791	0.444298	segmental duplication
TaIQD60	TaIQD62	0.258844	1.07955	0.23977	segmental duplication
TaIQD56	TaIQD60	0.261753	1.04625	0.250183	segmental duplication
TaIQD17	TaIQD42	0.267001	0.932808	0.286234	segmental duplication
TaIQD11	TaIQD42	0.273988	0.945598	0.289751	segmental duplication
TaIQD62	TaIQD65	0.274738	1.10792	0.247977	segmental duplication
TaIQD17	TaIQD34	0.275225	0.933804	0.294735	segmental duplication
TaIQD60	TaIQD67	0.275521	0.997847	0.276115	segmental duplication
TaIQD5	TaIQD34	0.277597	0.926058	0.299761	segmental duplication
TaIQD53	TaIQD62	0.278008	1.04671	0.265602	segmental duplication
TaIQD53	TaIQD56	0.278703	1.04845	0.265824	segmental duplication
TaIQD11	TaIQD34	0.279396	0.930708	0.300198	segmental duplication
TaIQD5	TaIQD42	0.281538	0.944438	0.298101	segmental duplication
TaIQD56	TaIQD65	0.291052	1.1249	0.258735	segmental duplication
TaIQD65	TaIQD67	0.291679	1.02271	0.285202	segmental duplication
TaIQD53	TaIQD67	0.293323	0.957063	0.306482	segmental duplication
TaIQD18	TaIQD43	0.300824	0.791415	0.380109	segmental duplication
TaIQD12	TaIQD27	0.302998	0.744611	0.406921	segmental duplication
TaIQD18	TaIQD35	0.303303	0.825196	0.367553	segmental duplication
TaIQD18	TaIQD27	0.305416	0.746628	0.409061	segmental duplication
TaIQD6	TaIQD43	0.306921	0.721404	0.42545	segmental duplication
TaIQD6	TaIQD27	0.314672	0.759168	0.414496	segmental duplication
TaIQD6	TaIQD35	0.316541	0.826459	0.383009	segmental duplication
TaIQD12	TaIQD43	0.320158	0.744674	0.42993	segmental duplication
TaIQD12	TaIQD35	0.322717	0.794662	0.406106	segmental duplication
TaIQD10	TaIQD36	0.364747	0.700081	0.521007	segmental duplication
TaIQD10	TaIQD44	0.366576	0.680253	0.538882	segmental duplication
TaIQD10	TaIQD28	0.37917	0.697409	0.543684	segmental duplication
TaIQD16	TaIQD28	0.379957	0.646217	0.58797	segmental duplication
TaIQD16	TaIQD44	0.394351	0.629008	0.626942	segmental duplication
TaIQD16	TaIQD36	0.394578	0.613148	0.643529	segmental duplication
TaIQD4	TaIQD44	0.398621	0.612635	0.650666	segmental duplication
TaIQD4	TaIQD28	0.404695	0.626935	0.645514	segmental duplication
TaIQD4	TaIQD36	0.406448	0.618798	0.656834	segmental duplication
