# Supplementary material for: Identification of the Wheat (Triticum aestivum) IQD Gene Family and an Expression Analysis of Candidate Genes Associated with Seed Dormancy and Germination
Source: Int J Mol Sci. 2022 Apr 7;23(8):4093. doi: 10.3390/ijms23084093 (PMC9025732; doi:10.3390/ijms23084093)
Supplement: Supplementary file 1 [file ijms-23-04093-s001.zip › Table S4.xls]

## Sheet: Ta-Os
Table S4. The orthologous gene pairs, Ka, Ks, and Ka/Ks between Triticum aestivum and Oryza sativa
TaIQD Gene ID	OsIQD Gene ID	Ka	Ks	Ka/Ks
TraesCS1A02G122900.1	Os01t0190500-01	0.165986	0.559421	0.29671
TraesCS1A02G362400.1	Os01t0708700-01	0.276298	0.79322	0.348325
TraesCS1A02G357500.3	Os01t0716200-01	0.245356	0.85201	0.287973
TraesCS1A02G341900.1	Os01t0743100-00	0.676439	1.34287	0.503726
TraesCS1A02G288100.2	Os05t0463300-00	0.356432	0.711166	0.501193
TraesCS1A02G341900.1	Os05t0521900-00	0.194261	0.486251	0.399508
TraesCS1A02G357500.3	Os05t0535900-01	0.117778	0.584882	0.201371
TraesCS1A02G362400.1	Os05t0541100-01	0.219679	0.57062	0.384982
TraesCS1A02G122900.1	Os05t0187500-01	0.104613	0.40328	0.259405
TraesCS1A02G064100.1	Os05t0123200-01	0.0688284	0.672115	0.102406
TraesCS1B02G142100.1	Os01t0190500-01	0.165581	0.556743	0.29741
TraesCS1B02G379600.1	Os01t0708700-01	0.280644	0.804159	0.34899
TraesCS1B02G374100.2	Os01t0716200-01	0.25118	0.803488	0.312612
TraesCS1B02G354600.1	Os01t0743100-00	0.600841	1.35882	0.442178
TraesCS1B02G297500.1	Os05t0463300-00	0.307808	0.697811	0.441105
TraesCS1B02G354600.1	Os05t0521900-00	0.200752	0.525048	0.38235
TraesCS1B02G374100.2	Os05t0535900-01	0.125566	0.597489	0.210155
TraesCS1B02G379600.1	Os05t0541100-01	0.214702	0.586004	0.366383
TraesCS1B02G082100.1	Os05t0123200-01	0.0687265	0.68432	0.10043
TraesCS1B02G142100.1	Os05t0187500-01	0.100756	0.40073	0.251431
TraesCS1D02G123800.1	Os01t0190500-01	0.165842	0.567376	0.292297
TraesCS1D02G287100.2	Os01t0833800-01	0.428554	NaN	NaN
TraesCS1D02G367300.2	Os01t0708700-01	0.2682	0.758717	0.353492
TraesCS1D02G361800.3	Os01t0716200-01	0.240165	0.839413	0.286111
TraesCS1D02G344200.1	Os01t0743100-00	0.651589	1.37477	0.473961
TraesCS1D02G344200.1	Os05t0521900-00	0.222727	0.556792	0.400018
TraesCS1D02G361800.3	Os05t0535900-01	0.116885	0.606626	0.19268
TraesCS1D02G367300.2	Os05t0541100-01	0.21398	0.581187	0.368178
TraesCS1D02G287100.2	Os05t0463300-00	0.339709	0.717337	0.473569
TraesCS1D02G064700.1	Os05t0123200-01	0.072393	0.678723	0.10666
TraesCS1D02G123800.1	Os05t0187500-01	0.100587	0.386662	0.260143
TraesCS2B02G418900.1	Os04t0569900-01	0.0983011	0.499711	0.196716
TraesCS2D02G398300.1	Os04t0569900-01	0.101679	0.536946	0.189365
TraesCS3A02G352500.1	Os01t0833800-01	0.0928512	0.577826	0.160691
TraesCS3A02G244100.1	Os01t0716200-01	0.178461	0.563834	0.316513
TraesCS3A02G251400.1	Os01t0708700-01	0.135431	0.522439	0.259227
TraesCS3A02G275900.1	Os01t0743100-00	0.580158	1.06735	0.543549
TraesCS3A02G105600.1	Os01t0194200-01	0.0804374	0.481204	0.167159
TraesCS3A02G398900.1	Os01t0896200-01	0.207727	0.367195	0.565712
TraesCS3A02G251400.1	Os05t0541100-01	0.252391	0.815612	0.309449
TraesCS3A02G275900.1	Os05t0521900-00	0.366681	0.671174	0.546327
TraesCS3A02G108100.1	Os05t0187500-01	0.185773	0.406574	0.456923
TraesCS3A02G538100.1	Os05t0123200-01	0.274234	1.71984	0.159453
TraesCS3B02G385100.1	Os01t0833800-01	0.0913408	0.56921	0.16047
TraesCS3B02G280900.1	Os01t0708700-01	0.137862	0.552454	0.249544
TraesCS3B02G276000.1	Os01t0716200-01	0.184244	0.586656	0.314058
TraesCS3B02G309600.1	Os01t0743100-00	0.601347	1.11295	0.54032
TraesCS3B02G127100.1	Os01t0190500-01	0.141044	0.361456	0.39021
TraesCS3B02G124000.1	Os01t0194200-01	0.0801824	0.505689	0.158561
TraesCS3B02G431200.1	Os01t0896200-01	0.188682	0.402041	0.46931
TraesCS3B02G276000.1	Os05t0535900-01	0.27302	1.04884	0.260307
TraesCS3B02G280900.1	Os05t0541100-01	0.252181	0.876377	0.287754
TraesCS3B02G309600.1	Os05t0521900-00	0.343761	0.63651	0.540072
TraesCS3B02G127100.1	Os05t0187500-01	0.186781	0.417648	0.44722
TraesCS3D02G346500.1	Os01t0833800-01	0.0933506	0.586949	0.159044
TraesCS3D02G251800.2	Os01t0708700-01	0.133528	0.52623	0.253744
TraesCS3D02G247300.1	Os01t0716200-01	0.184074	0.54966	0.334887
TraesCS3D02G275900.1	Os01t0743100-00	0.589106	1.05849	0.556556
TraesCS3D02G107700.1	Os01t0194200-01	0.0731738	0.518598	0.141099
TraesCS3D02G392900.1	Os01t0896200-01	0.19043	0.373849	0.509378
TraesCS3D02G247300.1	Os05t0535900-01	0.271003	1.06968	0.253349
TraesCS3D02G251800.2	Os05t0541100-01	0.250275	0.831965	0.300825
TraesCS3D02G275900.1	Os05t0521900-00	0.349454	0.6266	0.557698
TraesCS3D02G109900.1	Os05t0187500-01	0.182355	0.401456	0.454234
TraesCS4A02G028700.1	Os10t0420200-01	0.386527	0.609609	0.634058
TraesCS4A02G028700.1	Os03t0161400-01	0.200184	0.398525	0.502313
TraesCS4B02G277100.2	Os10t0420200-01	0.405706	0.651089	0.623119
TraesCS4B02G277100.2	Os03t0161400-01	0.216619	0.4489	0.482555
TraesCS4B02G330700.1	Os03t0134800-00	0.237312	0.468438	0.506603
TraesCS4D02G275700.3	Os10t0420200-01	0.405378	0.570729	0.710281
TraesCS4D02G275700.3	Os03t0161400-01	0.211956	0.383969	0.552013
TraesCS4D02G327500.1	Os03t0134800-00	0.256997	0.409025	0.628316
TraesCS5A02G055100.1	Os12t0604500-00	0.27097	0.454162	0.596638
TraesCS5A02G029600.3	Os12t0619000-01	0.159746	0.587468	0.271923
TraesCS5A02G377500.1	Os12t0604500-00	0.406795	0.542683	0.7496
TraesCS5A02G373000.1	Os12t0619000-01	0.248513	1.19411	0.208115
TraesCS5A02G425800.1	Os03t0787200-01	0.161586	0.689785	0.234256
TraesCS5A02G502100.1	Os03t0134800-00	0.253763	0.464751	0.546019
TraesCS5A02G377500.1	Os03t0636700-00	0.155614	0.314673	0.494525
TraesCS5A02G373000.1	Os03t0648300-01	0.152138	0.588471	0.258531
TraesCS5A02G029600.3	Os03t0648300-01	0.253231	0.873626	0.289862
TraesCS5A02G055100.1	Os03t0636700-00	0.446498	0.585216	0.762963
TraesCS5B02G028200.1	Os12t0619000-01	0.150967	0.616669	0.244811
TraesCS5B02G381100.1	Os12t0604500-00	0.40963	0.540003	0.75857
TraesCS5B02G375000.1	Os12t0619000-01	0.247845	1.17802	0.210392
TraesCS5B02G427800.1	Os03t0787200-01	0.158358	0.702091	0.225552
TraesCS5B02G381100.1	Os03t0636700-00	0.151297	0.286748	0.527631
TraesCS5B02G375000.1	Os03t0648300-01	0.153539	0.635106	0.241753
TraesCS5B02G028200.1	Os03t0648300-01	0.240663	0.908999	0.264756
TraesCS5D02G037300.2	Os12t0619000-01	0.150842	0.566539	0.266251
TraesCS5D02G387500.1	Os12t0604500-00	0.40578	0.566031	0.716886
TraesCS5D02G382500.1	Os12t0619000-01	0.262483	1.24175	0.211382
TraesCS5D02G387500.1	Os03t0636700-00	0.150478	0.323351	0.465371
TraesCS5D02G382500.1	Os03t0648300-01	0.157892	0.593382	0.266087
TraesCS5D02G037300.2	Os03t0648300-01	0.270156	0.885974	0.304925
TraesCS7A02G317400.2	Os08t0115200-01	0.0892371	0.51981	0.171673
TraesCS7B02G244900.1	Os02t0299200-01	0.43549	0.708346	0.614799
TraesCS7B02G218800.3	Os08t0115200-01	0.0951415	0.525392	0.181087
TraesCS7D02G341000.1	Os02t0299200-01	0.412399	0.680044	0.60643

## Sheet: Ta-Zm
Table S4. The orthologous gene pairs, Ka, Ks, and Ka/Ks between Triticum aestivum and Zea mays
TaIQD Gene ID	ZmIQD Gene ID	Ka	Ks	Ka/Ks
TraesCS1A02G362400.1	Zm00001eb155230_T001	0.314741	1.05591	0.298076
TraesCS1A02G357500.3	Zm00001eb154860_T006	0.327217	0.954099	0.342959
TraesCS1A02G341900.1	Zm00001eb153610_T004	0.430123	0.640796	0.671232
TraesCS1A02G122900.1	Zm00001eb121390_T001	0.214596	0.596725	0.359622
TraesCS1A02G288100.2	Zm00001eb148890_T004	0.409433	1.93843	0.211219
TraesCS1A02G288100.2	Zm00001eb289840_T003	0.429925	0.840264	0.511655
TraesCS1A02G357500.3	Zm00001eb294110_T001	0.152933	0.664067	0.230298
TraesCS1A02G362400.1	Zm00001eb294360_T001	0.309098	0.665419	0.464517
TraesCS1A02G341900.1	Zm00001eb293690_T001	0.258016	0.378026	0.682535
TraesCS1A02G064100.1	Zm00001eb265430_T006	0.115429	0.823959	0.14009
TraesCS1A02G122900.1	Zm00001eb283520_T003	0.168709	0.503737	0.334916
TraesCS1A02G341900.1	Zm00001eb353550_T001	0.225897	0.541041	0.417524
TraesCS1A02G341900.1	Zm00001eb371170_T001	0.495578	0.732358	0.676689
TraesCS1A02G064100.1	Zm00001eb355120_T003	0.122464	0.730779	0.16758
TraesCS1B02G379600.1	Zm00001eb155230_T001	0.281186	0.967166	0.290732
TraesCS1B02G354600.1	Zm00001eb153610_T004	0.399108	0.632422	0.631078
TraesCS1B02G374100.2	Zm00001eb154860_T006	0.321327	0.951359	0.337755
TraesCS1B02G142100.1	Zm00001eb121390_T001	0.215117	0.607976	0.353825
TraesCS1B02G374100.2	Zm00001eb294110_T001	0.160746	0.595044	0.270142
TraesCS1B02G379600.1	Zm00001eb294360_T001	0.316702	0.709673	0.446264
TraesCS1B02G297500.1	Zm00001eb289840_T003	0.416777	0.872647	0.477601
TraesCS1B02G082100.1	Zm00001eb265430_T006	0.118366	0.806449	0.146774
TraesCS1B02G354600.1	Zm00001eb293690_T001	0.239205	0.476437	0.502071
TraesCS1B02G142100.1	Zm00001eb283520_T003	0.165628	0.500881	0.330673
TraesCS1B02G354600.1	Zm00001eb353550_T001	0.245681	0.542707	0.452696
TraesCS1B02G142100.1	Zm00001eb337540_T002	0.259495	0.530987	0.488703
TraesCS1B02G354600.1	Zm00001eb371170_T001	0.504563	0.852223	0.592055
TraesCS1B02G082100.1	Zm00001eb355120_T003	0.122273	0.728439	0.167856
TraesCS1D02G367300.2	Zm00001eb155230_T001	0.305444	0.925745	0.329944
TraesCS1D02G344200.1	Zm00001eb153610_T004	0.4201	0.628476	0.668443
TraesCS1D02G361800.3	Zm00001eb154860_T006	0.315033	0.940647	0.334911
TraesCS1D02G123800.1	Zm00001eb121390_T001	0.213246	0.603948	0.353086
TraesCS1D02G361800.3	Zm00001eb294110_T001	0.149926	0.619798	0.241895
TraesCS1D02G367300.2	Zm00001eb294360_T001	0.29486	0.613026	0.480991
TraesCS1D02G287100.2	Zm00001eb289840_T003	0.421329	0.862638	0.488419
TraesCS1D02G344200.1	Zm00001eb293690_T001	0.261486	0.403976	0.647281
TraesCS1D02G064700.1	Zm00001eb265430_T006	0.121215	0.78274	0.15486
TraesCS1D02G123800.1	Zm00001eb283520_T003	0.167248	0.510993	0.327301
TraesCS1D02G344200.1	Zm00001eb353550_T001	0.291224	0.54685	0.532547
TraesCS1D02G123800.1	Zm00001eb337540_T002	0.258088	0.542391	0.475834
TraesCS1D02G344200.1	Zm00001eb371170_T001	0.493115	0.713959	0.690678
TraesCS1D02G123800.1	Zm00001eb350030_T002	0.181421	0.453007	0.400481
TraesCS1D02G064700.1	Zm00001eb355120_T003	0.124036	0.684796	0.181128
TraesCS1D02G361800.3	Zm00001eb356480_T002	0.151126	0.620741	0.24346
TraesCS2B02G418900.1	Zm00001eb428680_T001	0.115771	0.347567	0.33309
TraesCS2B02G418900.1	Zm00001eb073660_T001	0.104853	0.436871	0.240009
TraesCS2D02G398300.1	Zm00001eb428680_T001	0.106877	0.325317	0.328531
TraesCS2D02G398300.1	Zm00001eb073660_T001	0.0913122	0.426164	0.214265
TraesCS3A02G251400.1	Zm00001eb155230_T001	0.166052	0.684053	0.242747
TraesCS3A02G105600.1	Zm00001eb121060_T001	0.259198	0.877467	0.295394
TraesCS3A02G108100.1	Zm00001eb121390_T001	0.195211	0.40353	0.483757
TraesCS3A02G275900.1	Zm00001eb153610_T004	0.325238	0.617679	0.526549
TraesCS3A02G352500.1	Zm00001eb148890_T004	0.116082	0.737745	0.157347
TraesCS3A02G244100.1	Zm00001eb154860_T006	0.245652	0.636208	0.386119
TraesCS3A02G251400.1	Zm00001eb294360_T001	0.272392	0.882888	0.308524
TraesCS3A02G275900.1	Zm00001eb293690_T001	0.411803	0.599365	0.687066
TraesCS3A02G398900.1	Zm00001eb365750_T001	0.189711	0.447704	0.423742
TraesCS3A02G275900.1	Zm00001eb371170_T001	0.31058	0.618172	0.502416
TraesCS3A02G275900.1	Zm00001eb353550_T001	0.341132	0.628878	0.542444
TraesCS3A02G108100.1	Zm00001eb337540_T002	0.259327	0.432192	0.600026
TraesCS3B02G276000.1	Zm00001eb154860_T006	0.261231	0.647031	0.403739
TraesCS3B02G280900.1	Zm00001eb155230_T001	0.158035	0.740205	0.213502
TraesCS3B02G124000.1	Zm00001eb121060_T001	0.255208	0.858531	0.297261
TraesCS3B02G127100.1	Zm00001eb121390_T001	0.193872	0.452774	0.428187
TraesCS3B02G309600.1	Zm00001eb153610_T004	0.33678	0.600959	0.560404
TraesCS3B02G385100.1	Zm00001eb148890_T004	0.112457	0.676133	0.166324
TraesCS3B02G276000.1	Zm00001eb294110_T001	0.264144	1.06233	0.248646
TraesCS3B02G280900.1	Zm00001eb294360_T001	0.275804	0.982728	0.280651
TraesCS3B02G309600.1	Zm00001eb293690_T001	0.383772	0.766376	0.500763
TraesCS3B02G431200.1	Zm00001eb365750_T001	0.193872	0.452851	0.428114
TraesCS3B02G309600.1	Zm00001eb371170_T001	0.31889	0.645251	0.494211
TraesCS3B02G309600.1	Zm00001eb353550_T001	0.358193	0.630644	0.56798
TraesCS3B02G127100.1	Zm00001eb337540_T002	0.259021	0.466529	0.555208
TraesCS3D02G247300.1	Zm00001eb154860_T006	0.250355	0.647067	0.386908
TraesCS3D02G251800.2	Zm00001eb155230_T001	0.16532	0.722051	0.228958
TraesCS3D02G107700.1	Zm00001eb121060_T001	0.251429	0.845503	0.297372
TraesCS3D02G109900.1	Zm00001eb121390_T001	0.19744	0.44	0.448727
TraesCS3D02G275900.1	Zm00001eb153610_T004	0.327446	0.636726	0.514266
TraesCS3D02G346500.1	Zm00001eb148890_T004	0.113825	0.746533	0.152471
TraesCS3D02G247300.1	Zm00001eb294110_T001	0.265201	1.0548	0.251423
TraesCS3D02G251800.2	Zm00001eb294360_T001	0.273666	0.940793	0.290889
TraesCS3D02G275900.1	Zm00001eb293690_T001	0.391819	0.690469	0.567468
TraesCS3D02G392900.1	Zm00001eb365750_T001	0.192644	0.431419	0.446536
TraesCS3D02G275900.1	Zm00001eb371170_T001	0.32412	0.640205	0.506275
TraesCS3D02G275900.1	Zm00001eb353550_T001	0.367229	0.685207	0.53594
TraesCS3D02G109900.1	Zm00001eb337540_T002	0.248764	0.436472	0.569941
TraesCS4A02G028700.1	Zm00001eb047820_T001	0.381945	0.51531	0.741196
TraesCS4A02G028700.1	Zm00001eb403360_T002	0.235229	0.460396	0.510928
TraesCS4B02G277100.2	Zm00001eb047820_T001	0.378045	0.55542	0.680646
TraesCS4B02G277100.2	Zm00001eb403360_T002	0.224605	0.467436	0.480505
TraesCS4D02G275700.3	Zm00001eb047820_T001	0.373984	0.569122	0.657125
TraesCS4D02G275700.3	Zm00001eb403360_T002	0.230265	0.452789	0.508549
TraesCS5A02G425800.1	Zm00001eb060040_T005	0.200778	0.68857	0.291587
TraesCS5A02G373000.1	Zm00001eb050290_T001	0.184927	0.631339	0.292912
TraesCS5A02G377500.1	Zm00001eb050910_T001	0.182213	0.43208	0.421711
TraesCS5A02G055100.1	Zm00001eb050910_T001	0.449461	0.613788	0.732274
TraesCS5A02G029600.3	Zm00001eb050290_T001	0.287995	1.02067	0.282164
TraesCS5A02G029600.3	Zm00001eb032030_T006	0.231796	0.829443	0.27946
TraesCS5A02G373000.1	Zm00001eb032030_T006	0.403484	1.59015	0.253739
TraesCS5A02G055100.1	Zm00001eb135680_T001	0.394712	0.480314	0.821779
TraesCS5A02G377500.1	Zm00001eb135680_T001	0.473256	0.551234	0.858538
TraesCS5A02G425800.1	Zm00001eb213320_T006	0.230446	0.697555	0.330363
TraesCS5B02G427800.1	Zm00001eb060040_T005	0.19845	0.660302	0.300544
TraesCS5B02G375000.1	Zm00001eb050290_T001	0.182108	0.669124	0.27216
TraesCS5B02G381100.1	Zm00001eb050910_T001	0.172837	0.406524	0.425158
TraesCS5B02G028200.1	Zm00001eb050290_T001	0.288821	1.04947	0.275207
TraesCS5B02G028200.1	Zm00001eb032030_T006	0.261411	0.796011	0.328401
TraesCS5B02G375000.1	Zm00001eb032030_T006	0.363688	1.60023	0.227272
TraesCS5B02G381100.1	Zm00001eb135680_T001	0.494773	0.560223	0.883172
TraesCS5B02G427800.1	Zm00001eb213320_T006	0.240053	0.727532	0.329956
TraesCS5D02G382500.1	Zm00001eb050290_T001	0.185863	0.63519	0.29261
TraesCS5D02G387500.1	Zm00001eb050910_T001	0.178156	0.415655	0.428615
TraesCS5D02G037300.2	Zm00001eb050290_T001	0.291495	1.03899	0.280556
TraesCS5D02G037300.2	Zm00001eb032030_T006	0.245281	0.894725	0.274142
TraesCS5D02G382500.1	Zm00001eb032030_T006	0.431824	1.52119	0.283872
TraesCS5D02G387500.1	Zm00001eb135680_T001	0.491117	0.550709	0.89179

## Sheet: Ta-Aet
Table S4. The orthologous gene pairs, Ka, Ks, and Ka/Ks between Triticum aestivum and Aegilops triaristata
TaIQD Gene ID	AetIQD Gene ID	Ka	Ks	Ka/Ks
TraesCS1A02G288100.2	AET1Gv20689600.1	0.0244599	0.0558026	0.438328
TraesCS1A02G341900.1	AET1Gv20819600.11	0.0208221	0.0732928	0.284095
TraesCS1A02G357500.3	AET1Gv20864700.2	0.0114637	0.0684886	0.167382
TraesCS1A02G362400.1	AET1Gv20873700.2	0.0200793	0.102724	0.195468
TraesCS1A02G064100.1	AET1Gv20158500.1	0.0121271	0.0820656	0.147774
TraesCS1A02G122900.1	AET1Gv20304400.5	0.373609	0.527099	0.708803
TraesCS1A02G362400.1	AET3Gv20613100.3	0.305674	0.716745	0.426476
TraesCS1A02G341900.1	AET3Gv20660800.5	0.399077	0.601949	0.662975
TraesCS1A02G357500.3	AET3Gv20603200.3	0.282682	0.945587	0.298948
TraesCS1A02G122900.1	AET3Gv20237200.1	0.177147	0.451397	0.392442
TraesCS1B02G297500.1	AET1Gv20689600.1	0.0401784	0.0730695	0.549866
TraesCS1B02G354600.1	AET1Gv20819600.11	0.0316597	0.0972693	0.325485
TraesCS1B02G374100.2	AET1Gv20864700.2	0.0122327	0.0765319	0.159838
TraesCS1B02G379600.1	AET1Gv20873700.2	0.0210326	0.139654	0.150606
TraesCS1B02G082100.1	AET1Gv20158500.1	0.00929956	0.0696064	0.133602
TraesCS1B02G142100.1	AET1Gv20304400.5	0.372639	0.513839	0.725205
TraesCS1B02G379600.1	AET3Gv20613100.3	0.318984	0.740023	0.431047
TraesCS1B02G354600.1	AET3Gv20660800.5	0.366788	0.66826	0.548871
TraesCS1B02G374100.2	AET3Gv20603200.3	0.275097	0.946758	0.290567
TraesCS1B02G142100.1	AET3Gv20237200.1	0.174955	0.458789	0.38134
TraesCS1D02G287100.2	AET1Gv20689600.1	0.000848416	0.00251257	0.337669
TraesCS1D02G367300.2	AET1Gv20873700.2	0.00327989	0.0031679	1.03535
TraesCS1D02G123800.1	AET1Gv20304400.5	0.366407	0.421596	0.869094
TraesCS1D02G367300.2	AET3Gv20613100.3	0.299562	0.786592	0.380835
TraesCS1D02G344200.1	AET3Gv20660800.5	0.394777	0.61802	0.638777
TraesCS1D02G361800.3	AET3Gv20603200.3	0.268077	0.933876	0.287058
TraesCS1D02G123800.1	AET3Gv20237200.1	0.176335	0.450108	0.391762
TraesCS2A02G470100.1	AET2Gv21037000.2	0.0239467	0.0902034	0.265474
TraesCS2B02G418900.1	AET2Gv20891700.2	0.00911634	0.0996187	0.0915124
TraesCS2B02G492900.1	AET2Gv21037000.2	0.0239234	0.0938474	0.254917
TraesCS3A02G251400.1	AET1Gv20873700.2	0.305728	0.778431	0.392749
TraesCS3A02G275900.1	AET1Gv20819600.11	0.390239	0.647575	0.602616
TraesCS3A02G108100.1	AET1Gv20304400.5	0.540964	0.991273	0.545727
TraesCS3A02G352500.1	AET3Gv20791700.3	0.00353774	0.0611396	0.0578634
TraesCS3A02G398900.1	AET3Gv20888700.6	0.0331826	0.0602786	0.550488
TraesCS3A02G105600.1	AET3Gv20233400.1	0.0113346	0.125078	0.0906199
TraesCS3A02G108100.1	AET3Gv20237200.1	0.0150306	0.107638	0.139639
TraesCS3A02G251400.1	AET3Gv20613100.3	0.00723333	0.0804566	0.0899034
TraesCS3A02G275900.1	AET3Gv20660800.5	0.0309001	0.103001	0.299997
TraesCS3A02G244100.1	AET3Gv20603200.3	0.013711	0.0732786	0.187108
TraesCS3A02G538100.1	AET3Gv21258700.3	0.0331451	0.132308	0.250515
TraesCS3B02G280900.1	AET1Gv20873700.2	0.306592	0.823959	0.372096
TraesCS3B02G309600.1	AET1Gv20819600.11	0.405254	0.597168	0.678626
TraesCS3B02G276000.1	AET1Gv20864700.2	0.276341	0.925406	0.298616
TraesCS3B02G127100.1	AET1Gv20304400.5	0.548377	1.00639	0.544893
TraesCS3B02G276000.1	AET3Gv20603200.3	0.0178086	0.0478992	0.371793
TraesCS3B02G280900.1	AET3Gv20613100.3	0.00413438	0.0771198	0.0536098
TraesCS3B02G309600.1	AET3Gv20660800.5	0.0206931	0.0785455	0.263453
TraesCS3B02G385100.1	AET3Gv20791700.3	0.00265135	0.0734082	0.0361179
TraesCS3B02G431200.1	AET3Gv20888700.6	0.0165245	0.0723318	0.228455
TraesCS3B02G124000.1	AET3Gv20233400.1	0.00617446	0.0824326	0.0749032
TraesCS3B02G127100.1	AET3Gv20237200.1	0.010001	0.121899	0.082043
TraesCS3B02G603500.1	AET3Gv21258700.3	0.0341633	0.160108	0.213376
TraesCS3D02G275900.1	AET1Gv20819600.11	0.412562	0.617088	0.668563
TraesCS3D02G251800.2	AET1Gv20873700.2	0.304099	0.771888	0.393968
TraesCS3D02G247300.1	AET1Gv20864700.2	0.268077	0.924402	0.29
TraesCS3D02G109900.1	AET1Gv20304400.5	0.537855	0.962665	0.558714
TraesCS3D02G109900.1	AET3Gv20237200.1	0.00198511	0.00819307	0.242292
TraesCS4A02G028700.1	AET4Gv20676900.4	0.0288101	0.10393	0.277207
TraesCS4B02G277100.2	AET4Gv20676900.4	0.0380835	0.116095	0.328037
TraesCS4B02G330700.1	AET4Gv20778700.1	0.0303501	0.107837	0.281444
TraesCS5A02G502100.1	AET4Gv20778700.1	0.0340216	0.11857	0.286932
TraesCS5A02G373000.1	AET5Gv20873600.1	0.0250855	0.132424	0.189433
TraesCS5A02G377500.1	AET5Gv20882300.3	0.565321	0.816202	0.692624
TraesCS5A02G425800.1	AET5Gv20991900.1	0.0203349	0.0737737	0.275639
TraesCS5A02G163000.1	AET5Gv20411400.6	0.0663369	0.121924	0.544082
TraesCS5A02G029600.3	AET5Gv20096700.6	0.0228174	0.0904657	0.252222
TraesCS5A02G055100.1	AET5Gv20162000.1	0.0319622	0.066149	0.483186
TraesCS5A02G029600.3	AET5Gv20873600.1	0.29508	0.965812	0.305526
TraesCS5A02G377500.1	AET5Gv20162000.1	0.430297	0.598575	0.718869
TraesCS5A02G373000.1	AET5Gv20096700.6	0.26749	1.02401	0.261219
TraesCS5B02G160400.1	AET5Gv20411400.6	0.0569566	0.127064	0.448253
TraesCS5B02G375000.1	AET5Gv20873600.1	0.0245295	0.0860542	0.285047
TraesCS5B02G381100.1	AET5Gv20882300.3	0.607733	0.724536	0.838789
TraesCS5B02G427800.1	AET5Gv20991900.1	0.0187607	0.0826999	0.226853
TraesCS5B02G028200.1	AET5Gv20096700.6	0.026033	0.0797748	0.326331
TraesCS5B02G028200.1	AET5Gv20873600.1	0.277167	1.00736	0.275141
TraesCS5B02G381100.1	AET5Gv20162000.1	0.447834	0.561775	0.797177
TraesCS5B02G375000.1	AET5Gv20096700.6	0.263786	1.06355	0.248024
TraesCS5D02G168000.2	AET5Gv20411400.6	0.0426344	0.0647167	0.658785
TraesCS5D02G387500.1	AET5Gv20882300.3	0.606446	0.636088	0.953399
TraesCS5D02G037300.2	AET5Gv20873600.1	0.31248	1.03669	0.301421
TraesCS5D02G387500.1	AET5Gv20162000.1	0.452405	0.59054	0.766087
TraesCS5D02G382500.1	AET5Gv20096700.6	0.282154	0.970399	0.290761
TraesCS7A02G317400.2	AET7Gv20789200.1	0.00543898	0.0803402	0.0676993
TraesCS7A02G332500.1	AET7Gv20849600.2	0.0428217	0.174549	0.245329
TraesCS7B02G218800.3	AET7Gv20789200.1	0.00669367	0.0709286	0.094372
TraesCS7B02G244900.1	AET7Gv20849600.2	0.0615559	0.187581	0.328157
TraesCS7D02G341000.1	AET7Gv20849600.2	0.0275781	0.028417	0.970481

## Sheet: Ta-Td
Table S4. The orthologous gene pairs, Ka, Ks, and Ka/Ks between Triticum aestivum and Triticum dicoccoides
TaIQD Gene ID	TdIQD Gene ID	Ka	Ks	Ka/Ks
TraesCS1A02G341900.1	TRIDC1AG050530.3	0.356459	0.480061	0.742528
TraesCS1A02G357500.3	TRIDC1AG052610.2	0.00151803	0.00731416	0.207546
TraesCS1A02G362400.1	TRIDC1AG053320.1	0.106593	0.164119	0.649483
TraesCS1A02G122900.1	TRIDC1AG017640.1	0.00351907	0.00699469	0.503106
TraesCS1A02G288100.2	TRIDC1BG048890.1	0.021054	0.0447894	0.470067
TraesCS1A02G341900.1	TRIDC1BG057340.2	0.456855	0.599075	0.762601
TraesCS1A02G357500.3	TRIDC1BG060210.1	0.0219345	0.0805199	0.272411
TraesCS1A02G362400.1	TRIDC1BG061040.2	0.0221702	0.242967	0.0912474
TraesCS1A02G064100.1	TRIDC1BG010820.2	0.0102074	0.10107	0.100993
TraesCS1A02G122900.1	TRIDC1BG021520.1	0.00607188	0.0585949	0.103625
TraesCS1A02G362400.1	TRIDC3AG037650.2	0.313525	0.762823	0.411006
TraesCS1A02G341900.1	TRIDC3AG040980.1	0.365481	0.583572	0.626283
TraesCS1A02G122900.1	TRIDC3AG013280.2	0.183779	0.470387	0.390698
TraesCS1A02G362400.1	TRIDC3BG042060.2	0.315329	0.821459	0.383865
TraesCS1A02G341900.1	TRIDC3BG046190.2	0.381429	0.541819	0.703979
TraesCS1A02G357500.3	TRIDC3BG041470.1	0.281234	0.917283	0.306595
TraesCS1A02G122900.1	TRIDC3BG017740.1	0.511507	1.00488	0.509022
TraesCS1B02G297500.1	TRIDC1AG043080.1	0.0244366	0.0855628	0.285598
TraesCS1B02G354600.1	TRIDC1AG050530.3	0.360166	0.572316	0.629313
TraesCS1B02G374100.2	TRIDC1AG052610.2	0.0242702	0.0752542	0.32251
TraesCS1B02G379600.1	TRIDC1AG053320.1	0.137885	0.316648	0.435453
TraesCS1B02G142100.1	TRIDC1AG017640.1	0.00654202	0.0595522	0.109854
TraesCS1B02G082100.1	TRIDC1AG008830.2	0.0102074	0.104356	0.0978132
TraesCS1B02G354600.1	TRIDC1BG057340.2	0.391356	0.445219	0.879018
TraesCS1B02G379600.1	TRIDC1BG061040.2	0.00844128	0.0906763	0.0930925
TraesCS1B02G082100.1	TRIDC1BG010820.2	0.00184304	0.00288323	0.639225
TraesCS1B02G379600.1	TRIDC3AG037650.2	0.301816	0.748113	0.403436
TraesCS1B02G354600.1	TRIDC3AG040980.1	0.424901	0.672348	0.631966
TraesCS1B02G142100.1	TRIDC3AG013280.2	0.190364	0.477045	0.399048
TraesCS1B02G354600.1	TRIDC3BG046190.2	0.356987	0.593477	0.601517
TraesCS1B02G379600.1	TRIDC3BG042060.2	0.321551	0.808918	0.397507
TraesCS1B02G374100.2	TRIDC3BG041470.1	0.283049	0.921908	0.307026
TraesCS1B02G142100.1	TRIDC3BG017740.1	0.5075	0.994385	0.510366
TraesCS1D02G361800.3	TRIDC1AG052610.2	0.0130022	0.0632486	0.205574
TraesCS1D02G367300.2	TRIDC1AG053320.1	0.133062	0.290359	0.458266
TraesCS1D02G287100.2	TRIDC1AG043080.1	0.0327772	0.0764452	0.428767
TraesCS1D02G344200.1	TRIDC1AG050530.3	0.427727	0.737474	0.579989
TraesCS1D02G123800.1	TRIDC1AG017640.1	0.00654367	0.0686276	0.0953503
TraesCS1D02G344200.1	TRIDC1BG057340.2	0.417948	0.639686	0.653365
TraesCS1D02G361800.3	TRIDC1BG060210.1	0.0114645	0.0791719	0.144805
TraesCS1D02G367300.2	TRIDC1BG061040.2	0.0169811	0.200685	0.0846154
TraesCS1D02G287100.2	TRIDC1BG048890.1	0.0210663	0.044706	0.47122
TraesCS1D02G064700.1	TRIDC1BG010820.2	0.00743098	0.0727659	0.102122
TraesCS1D02G123800.1	TRIDC1BG021520.1	0.00403939	0.058724	0.068786
TraesCS1D02G367300.2	TRIDC3AG037650.2	0.304238	0.750155	0.405567
TraesCS1D02G344200.1	TRIDC3AG040980.1	0.388353	0.623959	0.622402
TraesCS1D02G123800.1	TRIDC3AG013280.2	0.182953	0.485328	0.376967
TraesCS1D02G344200.1	TRIDC3BG046190.2	0.424321	0.546076	0.777036
TraesCS1D02G367300.2	TRIDC3BG042060.2	0.302048	0.820248	0.368239
TraesCS1D02G361800.3	TRIDC3BG041470.1	0.278844	0.924989	0.301457
TraesCS1D02G123800.1	TRIDC3BG017740.1	0.518092	0.994355	0.521033
TraesCS2A02G470100.1	TRIDC2BG071680.2	0.0270171	0.0907642	0.297663
TraesCS2B02G418900.1	TRIDC2AG057940.2	0.00952633	0.125766	0.0757463
TraesCS2B02G492900.1	TRIDC2AG066580.1	0.0224736	0.138322	0.162473
TraesCS2B02G418900.1	TRIDC2BG060840.2	0.0049497	0.0311512	0.158892
TraesCS2B02G492900.1	TRIDC2BG071680.2	0.0144801	0.0463527	0.31239
TraesCS2D02G398300.1	TRIDC2AG057940.2	0.00992406	0.102398	0.0969163
TraesCS2D02G470000.1	TRIDC2AG066580.1	0.0149445	0.088664	0.168552
TraesCS2D02G398300.1	TRIDC2BG060840.2	0.0180838	0.103947	0.173972
TraesCS2D02G470000.1	TRIDC2BG071680.2	0.0292077	0.0939882	0.310759
TraesCS3A02G251400.1	TRIDC1AG053320.1	0.457266	1.12499	0.406464
TraesCS3A02G275900.1	TRIDC1AG050530.3	0.662548	1.20435	0.550127
TraesCS3A02G108100.1	TRIDC1AG017640.1	0.18274	0.47657	0.38345
TraesCS3A02G275900.1	TRIDC1BG057340.2	0.561336	1.18482	0.473775
TraesCS3A02G251400.1	TRIDC1BG061040.2	0.342483	1.07178	0.319546
TraesCS3A02G108100.1	TRIDC1BG021520.1	0.187538	0.476115	0.393891
TraesCS3A02G275900.1	TRIDC3AG040980.1	0.014875	0.0304868	0.487915
TraesCS3A02G398900.1	TRIDC3AG056770.3	0.00144474	0.00420169	0.343847
TraesCS3A02G108100.1	TRIDC3AG013280.2	0.00198972	0.0163717	0.121534
TraesCS3A02G244100.1	TRIDC3AG036340.1	0.000799201	0.00781088	0.102319
TraesCS3A02G352500.1	TRIDC3BG057100.1	0.00442414	0.0764994	0.0578324
TraesCS3A02G398900.1	TRIDC3BG063640.3	0.0160561	0.0613817	0.261578
TraesCS3A02G251400.1	TRIDC3BG042060.2	0.00725206	0.0770552	0.0941152
TraesCS3A02G275900.1	TRIDC3BG046190.2	0.0367124	0.146321	0.250902
TraesCS3A02G105600.1	TRIDC3BG017470.1	0.0129247	0.145924	0.0885715
TraesCS3A02G108100.1	TRIDC3BG017740.1	0.418412	0.658418	0.635481
TraesCS3A02G244100.1	TRIDC3BG041470.1	0.0243808	0.0703059	0.346782
TraesCS3B02G309600.1	TRIDC1AG050530.3	0.682706	1.1564	0.590371
TraesCS3B02G276000.1	TRIDC1AG052610.2	0.278627	0.938286	0.296953
TraesCS3B02G309600.1	TRIDC1BG057340.2	0.582439	1.13104	0.514959
TraesCS3B02G276000.1	TRIDC1BG060210.1	0.280294	0.932867	0.300465
TraesCS3B02G127100.1	TRIDC1BG021520.1	0.176274	0.46321	0.380549
TraesCS3B02G280900.1	TRIDC3AG037650.2	0.00725332	0.0805467	0.090051
TraesCS3B02G309600.1	TRIDC3AG040980.1	0.0485961	0.187338	0.259404
TraesCS3B02G385100.1	TRIDC3AG050730.2	0.00442414	0.0764994	0.0578324
TraesCS3B02G431200.1	TRIDC3AG056770.3	0.0160639	0.0612921	0.262088
TraesCS3B02G124000.1	TRIDC3AG013020.3	0.0118845	0.138302	0.0859315
TraesCS3B02G127100.1	TRIDC3AG013280.2	0.015161	0.127937	0.118503
TraesCS3B02G276000.1	TRIDC3AG036340.1	0.0219038	0.0760316	0.288088
TraesCS3B02G276000.1	TRIDC3BG041470.1	0.00160246	0.00257788	0.621619
TraesCS3B02G309600.1	TRIDC3BG046190.2	0.00332687	0.00892204	0.372882
TraesCS3B02G124000.1	TRIDC3BG017470.1	0.00308009	0.00627619	0.490758
TraesCS3B02G127100.1	TRIDC3BG017740.1	0.423766	0.468308	0.904889
TraesCS3D02G251800.2	TRIDC1AG053320.1	0.452503	1.0073	0.449224
TraesCS3D02G275900.1	TRIDC1AG050530.3	0.685736	1.17254	0.584829
TraesCS3D02G247300.1	TRIDC1AG052610.2	0.282584	0.957077	0.295257
TraesCS3D02G109900.1	TRIDC1AG017640.1	0.179175	0.453576	0.395028
TraesCS3D02G275900.1	TRIDC1BG057340.2	0.558563	1.12747	0.495412
TraesCS3D02G251800.2	TRIDC1BG061040.2	0.341849	0.989104	0.345614
TraesCS3D02G247300.1	TRIDC1BG060210.1	0.274859	0.947879	0.289973
TraesCS3D02G109900.1	TRIDC1BG021520.1	0.175187	0.453848	0.386004
TraesCS3D02G251800.2	TRIDC3AG037650.2	0.00723458	0.0804117	0.0899692
TraesCS3D02G275900.1	TRIDC3AG040980.1	0.0515788	0.172101	0.2997
TraesCS3D02G346500.1	TRIDC3AG050730.2	0.00353774	0.0611396	0.0578634
TraesCS3D02G392900.1	TRIDC3AG056770.3	0.0331991	0.06019	0.551571
TraesCS3D02G107700.1	TRIDC3AG013020.3	0.0113346	0.125078	0.0906199
TraesCS3D02G109900.1	TRIDC3AG013280.2	0.0162114	0.105026	0.154356
TraesCS3D02G247300.1	TRIDC3AG036340.1	0.0128966	0.0761523	0.169353
TraesCS3D02G247300.1	TRIDC3BG041470.1	0.01945	0.0506409	0.384078
TraesCS3D02G251800.2	TRIDC3BG042060.2	0.00413438	0.0735966	0.0561762
TraesCS3D02G275900.1	TRIDC3BG046190.2	0.0234604	0.0849928	0.276028
TraesCS3D02G346500.1	TRIDC3BG057100.1	0.00265135	0.0734082	0.0361179
TraesCS3D02G392900.1	TRIDC3BG063640.3	0.0165245	0.0723318	0.228455
TraesCS3D02G107700.1	TRIDC3BG017470.1	0.00720726	0.0894853	0.0805413
TraesCS3D02G109900.1	TRIDC3BG017740.1	0.426314	0.622462	0.684884
TraesCS4A02G028700.1	TRIDC4BG047850.1	0.0354245	0.114581	0.309166
TraesCS4B02G277100.2	TRIDC4AG003930.1	0.0343767	0.117859	0.291677
TraesCS4B02G277100.2	TRIDC4BG047850.1	0.00300501	0.00286533	1.04875
TraesCS4D02G275700.3	TRIDC4AG003930.1	0.0298778	0.103745	0.287993
TraesCS4D02G275700.3	TRIDC4BG047850.1	0.0339768	0.101511	0.33471
TraesCS4D02G327500.1	TRIDC4BG055440.3	0.0351567	0.091909	0.382517
TraesCS4D02G327500.1	TRIDC5AG071510.3	0.0292532	0.121433	0.2409
TraesCS5A02G502100.1	TRIDC4BG055440.3	0.0347934	0.1041	0.33423
TraesCS5A02G425800.1	TRIDC5AG061620.1	0.00205163	0.00325557	0.630193
TraesCS5A02G029600.3	TRIDC5AG004240.1	0.00101386	0.013058	0.0776425
TraesCS5A02G373000.1	TRIDC5AG004240.1	0.280366	1.07278	0.261345
TraesCS5A02G029600.3	TRIDC5AG054470.1	0.280366	1.04508	0.268271
TraesCS5A02G373000.1	TRIDC5AG061620.1	0.506096	1.9933	0.253898
TraesCS5A02G373000.1	TRIDC5BG058450.1	0.0178292	0.105926	0.168318
TraesCS5A02G377500.1	TRIDC5BG059240.2	0.0135365	0.0925831	0.146209
TraesCS5A02G425800.1	TRIDC5BG065680.1	0.0186764	0.100554	0.185734
TraesCS5A02G163000.1	TRIDC5BG028170.3	0.0203088	0.0750815	0.27049
TraesCS5A02G029600.3	TRIDC5BG004410.1	0.0282018	0.0977558	0.288492
TraesCS5A02G373000.1	TRIDC5BG004410.1	0.26331	1.05665	0.249193
TraesCS5A02G029600.3	TRIDC5BG058450.1	0.281253	1.05577	0.266397
TraesCS5A02G055100.1	TRIDC5BG010100.1	0.0413898	0.0548189	0.755028
TraesCS5B02G375000.1	TRIDC5AG054470.1	0.016796	0.102264	0.164242
TraesCS5B02G381100.1	TRIDC5AG055240.3	0.0100026	0.094172	0.106217
TraesCS5B02G427800.1	TRIDC5AG061620.1	0.016581	0.104214	0.159106
TraesCS5B02G160400.1	TRIDC5AG027050.1	0.0115092	0.0693264	0.166014
TraesCS5B02G028200.1	TRIDC5AG004240.1	0.0271381	0.105251	0.257841
TraesCS5B02G375000.1	TRIDC5AG004240.1	0.278137	1.07108	0.259679
TraesCS5B02G028200.1	TRIDC5AG054470.1	0.26331	1.04285	0.252491
TraesCS5B02G160400.1	TRIDC5BG028170.3	0.00873465	0.00528044	1.65415
TraesCS5B02G381100.1	TRIDC5BG059240.2	0.00345993	0.00410866	0.842106
TraesCS5B02G375000.1	TRIDC5BG004410.1	0.26038	1.09064	0.23874
TraesCS5B02G028200.1	TRIDC5BG058450.1	0.261941	1.08924	0.24048
TraesCS5D02G382500.1	TRIDC5AG054470.1	0.0250855	0.128572	0.195109
TraesCS5D02G387500.1	TRIDC5AG055240.3	0.0180686	0.0783889	0.2305
TraesCS5D02G168000.2	TRIDC5AG027050.1	0.0146208	0.0638051	0.229148
TraesCS5D02G037300.2	TRIDC5AG004240.1	0.0206874	0.0871554	0.237362
TraesCS5D02G037300.2	TRIDC5AG054470.1	0.294951	1.07597	0.274125
TraesCS5D02G382500.1	TRIDC5AG004240.1	0.293529	0.97812	0.300095
TraesCS5D02G168000.2	TRIDC5BG028170.3	0.0296477	0.0688591	0.430555
TraesCS5D02G382500.1	TRIDC5BG058450.1	0.0255736	0.0860048	0.297351
TraesCS5D02G387500.1	TRIDC5BG059240.2	0.0154478	0.0791152	0.195257
TraesCS5D02G037300.2	TRIDC5BG004410.1	0.0262632	0.0660914	0.397377
TraesCS5D02G037300.2	TRIDC5BG058450.1	0.297658	1.11444	0.267093
TraesCS5D02G382500.1	TRIDC5BG004410.1	0.277167	1.00736	0.275141
TraesCS7A02G317400.2	TRIDC7BG035770.1	0.00628451	0.0932684	0.0673809
TraesCS7B02G218800.3	TRIDC7AG044430.1	0.00712644	0.0932684	0.0764079
