# Supplementary material for: Identification of the Wheat (Triticum aestivum) IQD Gene Family and an Expression Analysis of Candidate Genes Associated with Seed Dormancy and Germination
Source: Int J Mol Sci. 2022 Apr 7;23(8):4093. doi: 10.3390/ijms23084093 (PMC9025732; doi:10.3390/ijms23084093)
Supplement: Supplementary file 1 [file ijms-23-04093-s001.zip › Table S5.xls]

## Sheet: Sheet1
Table S5. The promoter regions of TaIQD genes contained the cis-elements light, hormone and stress response-related
Fuctions	light											Hormone								Stress
Gene ID	Sp1	TCT-motif	ATC-motif	ATCT-motif	Box 4	GA-motif	GATA-motif	G-box	GT1-motif	I-box	TCCC-motif	AuxRR-core	TGA-element	ABRE	TATC-box	P-box	GARE-motif	TGACG-motif	TCA-element	MBS	LTR	TC-rich repeats
TaIQD1	3	0	0	0	0	1	1	2	0	0	2	0	1	2	0	0	0	0	1	1	1	0
TaIQD2	0	0	0	0	2	0	1	9	0	0	1	0	0	8	0	3	0	4	1	0	0	0
TaIQD3	4	0	0	0	1	0	0	2	0	1	0	0	1	4	0	0	0	7	1	3	3	0
TaIQD4	0	0	0	1	1	0	3	1	1	1	0	0	0	1	1	0	0	3	1	0	0	1
TaIQD5	5	0	0	0	1	0	0	3	0	1	0	0	0	6	0	0	0	3	0	0	0	0
TaIQD6	3	0	0	0	2	0	1	5	0	0	1	0	0	4	0	0	0	3	0	0	2	0
TaIQD7	1	1	0	0	1	0	1	2	1	0	2	2	0	0	0	0	1	0	1	0	0	1
TaIQD8	1	0	0	0	1	1	1	6	0	0	2	0	2	8	0	3	0	3	1	0	0	0
TaIQD9	2	0	0	0	0	0	0	2	2	1	0	0	1	3	0	0	0	5	1	3	3	0
TaIQD10	2	0	0	0	1	0	1	2	0	1	0	0	1	3	1	0	0	2	0	2	1	3
TaIQD11	5	0	0	0	2	0	1	5	1	1	1	0	0	9	0	1	1	4	1	0	0	0
TaIQD12	1	1	0	0	0	0	2	7	1	2	0	0	0	8	0	0	0	7	1	0	1	0
TaIQD13	2	0	0	0	0	0	1	2	0	0	0	1	1	1	0	1	1	0	1	0	1	1
TaIQD14	4	0	0	0	0	0	1	6	0	0	4	0	1	7	0	3	0	2	1	0	1	0
TaIQD15	2	0	0	0	0	0	0	5	2	1	0	0	1	5	0	0	0	5	1	3	3	0
TaIQD16	2	0	0	0	1	0	1	5	0	0	0	0	1	4	1	0	0	2	0	2	1	1
TaIQD17	5	0	0	0	1	0	0	2	1	1	1	0	0	4	0	1	1	3	1	1	0	0
TaIQD18	4	0	0	0	0	0	1	7	1	0	2	0	0	9	0	0	0	6	0	2	0	0
TaIQD19	3	0	0	0	0	0	2	3	0	0	0	2	0	4	0	1	1	3	0	0	0	0
TaIQD20	0	0	0	0	0	0	0	1	0	1	0	0	1	1	0	1	1	0	0	0	2	1
TaIQD21	2	0	0	0	0	0	0	9	0	1	0	2	0	8	0	0	1	9	0	1	1	0
TaIQD22	1	0	0	0	1	0	0	0	2	0	0	0	0	0	0	0	0	1	0	1	2	0
TaIQD23	3	0	0	1	0	0	0	3	0	0	0	0	0	6	0	0	1	2	0	3	3	0
TaIQD24	1	0	0	0	1	0	1	3	1	0	1	0	0	3	0	0	0	1	1	0	1	0
TaIQD25	2	1	0	0	1	0	0	8	1	0	0	0	0	10	0	1	0	4	1	0	1	0
TaIQD26	1	0	0	0	0	0	1	8	0	0	0	0	0	6	0	2	0	4	0	2	0	0
TaIQD27	1	0	0	0	1	0	0	2	1	0	3	0	2	2	0	0	0	5	0	0	0	1
TaIQD28	2	1	0	0	1	0	1	4	1	0	1	0	0	5	0	0	0	5	1	1	0	0
TaIQD29	5	0	0	1	0	0	0	2	3	0	2	0	1	1	0	1	0	3	0	0	5	0
TaIQD30	0	1	0	0	0	0	0	2	1	0	0	0	0	1	0	0	0	1	0	0	1	0
TaIQD31	1	0	0	0	0	0	1	6	2	2	0	0	1	6	2	1	0	4	0	0	0	0
TaIQD32	2	0	0	0	0	0	0	11	1	0	1	0	1	9	0	0	0	1	1	0	2	0
TaIQD33	4	0	0	0	1	0	0	7	0	0	0	0	0	10	0	0	0	9	1	0	1	0
TaIQD34	3	0	1	0	0	0	0	8	2	0	0	0	0	5	0	1	0	4	0	0	0	0
TaIQD35	4	0	0	0	0	0	1	3	0	0	1	0	1	3	0	0	1	1	1	0	2	0
TaIQD36	1	1	0	0	1	0	0	2	0	0	2	0	0	3	0	0	0	3	1	0	0	0
TaIQD37	5	0	0	0	0	0	0	0	3	0	1	0	3	0	0	1	0	3	1	1	4	0
TaIQD38	0	0	1	0	0	0	0	2	1	0	0	0	0	1	0	0	0	1	0	1	0	0
TaIQD39	3	0	1	0	1	0	0	0	0	0	1	0	0	0	0	0	0	5	0	0	0	0
TaIQD40	3	0	0	0	0	0	0	5	1	0	0	0	0	3	0	0	0	0	2	0	1	0
TaIQD41	1	1	0	0	1	0	0	8	2	0	1	0	0	9	0	0	0	5	1	1	3	0
TaIQD42	1	0	0	0	0	0	1	5	0	0	0	0	0	5	0	2	1	6	0	2	0	0
TaIQD43	2	0	0	0	1	0	0	2	0	0	1	0	1	3	2	0	1	6	0	1	0	0
TaIQD44	1	1	0	0	1	1	0	4	0	0	2	0	1	4	0	0	0	3	1	0	0	0
TaIQD45	4	0	0	1	0	0	0	2	2	0	1	0	1	1	0	1	0	4	0	0	4	0
TaIQD46	0	1	0	0	0	0	0	1	2	0	0	1	0	1	0	0	0	2	0	0	0	0
TaIQD47	1	1	0	0	1	0	0	4	0	0	0	1	1	2	0	0	0	3	0	0	1	1
TaIQD48	0	0	0	1	0	0	0	7	0	0	0	1	1	6	0	0	0	2	0	0	0	0
TaIQD49	1	0	0	0	0	0	0	12	1	0	0	1	0	14	0	0	0	3	0	9	1	0
TaIQD50	0	0	0	0	0	0	0	6	0	0	2	0	3	4	0	0	0	3	0	0	0	0
TaIQD51	0	0	0	1	0	0	0	7	2	0	0	1	2	5	0	0	0	5	0	1	0	0
TaIQD52	1	1	0	0	0	1	0	4	0	0	1	0	1	4	0	0	1	2	0	0	0	1
TaIQD53	1	0	0	0	1	0	1	1	0	0	1	0	0	1	0	0	0	1	0	1	0	0
TaIQD54	0	0	0	0	1	0	0	5	1	0	1	0	1	4	0	0	0	5	0	1	0	1
TaIQD55	0	0	0	2	2	0	1	4	2	0	0	0	1	1	0	1	0	3	0	0	4	0
TaIQD56	3	2	0	0	0	0	0	4	0	1	1	0	1	5	0	0	1	2	1	0	1	0
TaIQD57	0	0	0	0	0	0	1	5	2	0	0	0	0	5	1	1	0	5	0	2	0	0
TaIQD58	1	0	0	0	1	0	0	6	1	1	1	0	1	6	0	0	1	7	0	1	0	0
TaIQD59	0	0	0	0	0	0	1	6	0	2	1	0	1	6	0	0	1	1	1	0	1	0
TaIQD60	2	1	0	0	0	0	0	1	0	0	1	1	0	0	0	0	0	1	1	1	1	0
TaIQD61	0	0	0	0	0	0	0	1	6	1	1	0	0	1	0	0	0	3	1	0	1	2
TaIQD62	3	1	0	0	0	0	0	1	0	1	1	0	0	0	0	0	2	2	2	1	1	0
TaIQD63	1	1	0	0	1	0	1	8	0	0	0	1	0	8	0	0	0	1	0	2	0	0
TaIQD64	0	0	0	0	1	0	1	3	1	1	0	0	2	4	0	1	0	6	1	0	0	0
TaIQD65	2	0	0	0	0	0	1	1	0	1	1	0	0	0	0	1	0	1	0	1	2	0
TaIQD66	0	1	0	0	0	0	0	3	0	2	1	0	2	2	0	0	0	4	1	1	0	0
TaIQD67	5	1	0	0	0	0	0	1	0	1	0	0	0	0	0	1	2	2	1	0	1	0
TaIQD68	3	1	0	0	1	0	0	5	0	0	1	0	0	6	0	1	0	4	0	0	2	1
TaIQD69	0	0	0	0	0	0	2	9	1	0	0	2	1	6	0	1	0	0	0	2	0	0
TaIQD70	2	1	0	0	1	0	0	5	0	0	2	0	0	4	0	1	1	5	0	0	0	0
TaIQD71	0	1	0	0	0	0	0	3	0	1	0	0	1	4	1	1	0	0	0	3	0	0
TaIQD72	0	0	0	0	0	0	0	1	0	1	1	0	0	0	0	1	0	4	1	0	1	0
TaIQD73	5	0	0	0	0	0	0	5	0	1	2	0	1	3	0	0	1	4	0	0	0	0
