# Supplementary material for: Identification of the Wheat (Triticum aestivum) IQD Gene Family and an Expression Analysis of Candidate Genes Associated with Seed Dormancy and Germination
Source: Int J Mol Sci. 2022 Apr 7;23(8):4093. doi: 10.3390/ijms23084093 (PMC9025732; doi:10.3390/ijms23084093)
Supplement: Supplementary file 1 [file ijms-23-04093-s001.zip › Table S6.xls]

## Sheet: Sheet1
Table S6. Microarray data of thirteen tissuss for TaIQD genes
Gene name	GSC	GSR	GSE	SR	SC	SL	II	Fba	Pba	Aba	3-5 DAP C	22 DAP EM	22 DAP EN
TaIQD1	115.278	179.113	66.8227	229.173	103.694	177.27	98.8663	129.23	103.151	135.133	71.766	50.225	95.0933
TaIQD5	3895.2	2437.63	3142.63	1831.7	4132.13	1218.13	6402.3	2104.47	4292.77	534.553	3909.3	4570.07	3445.73
TaIQD6	23.8143	14.6293	22.5537	16.5463	19.1273	72.1167	14.9063	21.6523	42.4597	46.7483	16.9447	26.061	23.8173
TaIQD7	749.67	2090.07	792.98	2675.3	872.693	1613.6	726.32	1169	1228.68	770.37	851.82	539.813	563.823
TaIQD11	5749.83	4166.77	5056.73	2558.27	5539.53	1677.5	8463	2968.53	5834.37	1148.33	6116.93	6180.97	3000.93
TaIQD12	23.8143	14.6293	22.5537	16.5463	19.1273	72.1167	14.9063	21.6523	42.4597	46.7483	16.9447	26.061	23.8173
TaIQD13	749.67	2090.07	792.98	2675.3	872.693	1613.6	726.32	1169	1228.68	770.37	851.82	539.813	563.823
TaIQD17	5749.83	4166.77	5056.73	2558.27	5539.53	1677.5	8463	2968.53	5834.37	1148.33	6116.93	6180.97	3000.93
TaIQD18	23.8143	14.6293	22.5537	16.5463	19.1273	72.1167	14.9063	21.6523	42.4597	46.7483	16.9447	26.061	23.8173
TaIQD20	1763.9	1439.57	1884.07	1059.03	2457.03	1805.53	2608.63	433.67	1600.2	218.823	533.933	2923.02	5423.83
TaIQD22	28.2975	12.099	25.0717	15.116	29.6001	40.3523	47.9923	24.2193	25.8122	21.1833	12.2769	31.0474	39.3627
TaIQD24	396.023	393.487	945.203	262.097	1058.05	53.7178	1408.33	53.4987	127.322	69.851	58.8213	467.162	19.6783
TaIQD26	843.407	1914.9	1465.17	1021.47	2131.87	3921.53	4048.77	386.393	1423.07	566.25	1764	1356.03	199.253
TaIQD27	23.8143	14.6293	22.5537	16.5463	19.1273	72.1167	14.9063	21.6523	42.4597	46.7483	16.9447	26.061	23.8173
TaIQD28	3.46253	9.9335	7.21987	4.7597	7.46113	13.0526	14.5119	17.7855	11.3206	8.6049	3.92963	4.77903	11.6524
TaIQD29	657.29	468.453	466.35	818.933	1050.13	325.983	1489.47	698.883	1000.64	201.05	467.53	490.38	348.583
TaIQD30	127.637	1595	827.443	2777.5	636.997	954.733	92.4903	3040.03	195.083	149.187	178.087	124.368	456.24
TaIQD32	396.023	393.487	945.203	262.097	1058.05	53.7178	1408.33	53.4987	127.322	69.851	58.8213	467.162	19.6783
TaIQD34	843.407	1914.9	1465.17	1021.47	2131.87	3921.53	4048.77	386.393	1423.07	566.25	1764	1356.03	199.253
TaIQD35	23.8143	14.6293	22.5537	16.5463	19.1273	72.1167	14.9063	21.6523	42.4597	46.7483	16.9447	26.061	23.8173
TaIQD36	3.46253	9.9335	7.21987	4.7597	7.46113	13.0526	14.5119	17.7855	11.3206	8.6049	3.92963	4.77903	11.6524
TaIQD37	657.29	468.453	466.35	818.933	1050.13	325.983	1489.47	698.883	1000.64	201.05	467.53	490.38	348.583
TaIQD38	127.637	1595	827.443	2777.5	636.997	954.733	92.4903	3040.03	195.083	149.187	178.087	124.368	456.24
TaIQD39	714.38	726.173	553.503	387.547	621.903	370.203	933.253	240.13	249.98	186.591	397.877	324.813	417.39
TaIQD40	396.023	393.487	945.203	262.097	1058.05	53.7178	1408.33	53.4987	127.322	69.851	58.8213	467.162	19.6783
TaIQD42	843.407	1914.9	1465.17	1021.47	2131.87	3921.53	4048.77	386.393	1423.07	566.25	1764	1356.03	199.253
TaIQD43	23.8143	14.6293	22.5537	16.5463	19.1273	72.1167	14.9063	21.6523	42.4597	46.7483	16.9447	26.061	23.8173
TaIQD44	3.46253	9.9335	7.21987	4.7597	7.46113	13.0526	14.5119	17.7855	11.3206	8.6049	3.92963	4.77903	11.6524
TaIQD45	657.29	468.453	466.35	818.933	1050.13	325.983	1489.47	698.883	1000.64	201.05	467.53	490.38	348.583
TaIQD46	127.637	1595	827.443	2777.5	636.997	954.733	92.4903	3040.03	195.083	149.187	178.087	124.368	456.24
TaIQD47	243.587	209.987	254.263	217.61	257.537	418.163	340.94	188.417	149.998	266.593	186.073	144.74	302.177
TaIQD48	200.52	169.427	159.773	120.697	174.703	278.923	232.17	218.707	159.257	357.36	176.417	138.243	227.683
TaIQD49	200.52	169.427	159.773	120.697	174.703	278.923	232.17	218.707	159.257	357.36	176.417	138.243	227.683
TaIQD50	69.3687	856.617	13.6363	414.153	7.88473	8.5029	3.11917	25.0347	7.50077	41.4239	3.4687	14.8218	14.17
TaIQD51	200.52	169.427	159.773	120.697	174.703	278.923	232.17	218.707	159.257	357.36	176.417	138.243	227.683
TaIQD52	69.3687	856.617	13.6363	414.153	7.88473	8.5029	3.11917	25.0347	7.50077	41.4239	3.4687	14.8218	14.17
TaIQD53	206.563	483.13	373.1	343.697	457.143	382.85	558.31	539.137	1038.62	555.017	714.61	600.643	917.51
TaIQD55	1454.9	943.353	1359.77	523.14	1155.94	262.017	1180.1	488.837	783.477	240.483	844.63	1156.23	196.96
TaIQD56	149.293	327.887	152.483	338.96	275.077	520.963	853.947	283.157	435.77	348.547	296.18	203.442	113.525
TaIQD58	4726.07	2115.33	4461.3	846.1	3824.93	240.54	9684.4	634.213	1673.63	3019.27	4029.6	4672.77	747.887
TaIQD59	69.3687	856.617	13.6363	414.153	7.88473	8.5029	3.11917	25.0347	7.50077	41.4239	3.4687	14.8218	14.17
TaIQD60	132.55	249.267	159.55	326.23	267.86	187.92	337.757	344.53	604.343	172.307	284.157	389.42	148.673
TaIQD61	1454.9	943.353	1359.77	523.14	1155.94	262.017	1180.1	488.837	783.477	240.483	844.63	1156.23	196.96
TaIQD62	149.293	327.887	152.483	338.96	275.077	520.963	853.947	283.157	435.77	348.547	296.18	203.442	113.525
TaIQD64	4726.07	2115.33	4461.3	846.1	3824.93	240.54	9684.4	634.213	1673.63	3019.27	4029.6	4672.77	747.887
TaIQD65	358.83	652.253	401.3	386.65	619.297	512.407	867.49	530.363	1174.47	488.557	927.357	860.283	502.033
TaIQD66	860.39	637.197	892.227	605.383	736.467	241.61	831.43	448.25	551.517	304.247	743.277	918.557	196.357
TaIQD67	191.33	471.077	264.66	404.703	272.243	637.517	807.753	481.037	469.477	533.42	353.683	168.742	171.079
TaIQD69	1383.33	1015.73	1764.9	810.567	1952.4	442.31	2723.8	182.673	489.043	253.44	319.407	1069.19	233.513
TaIQD71	1383.33	1015.73	1764.9	810.567	1952.4	442.31	2723.8	182.673	489.043	253.44	319.407	1069.19	233.513
