# Supplementary material for: Identification of the Wheat (Triticum aestivum) IQD Gene Family and an Expression Analysis of Candidate Genes Associated with Seed Dormancy and Germination
Source: Int J Mol Sci. 2022 Apr 7;23(8):4093. doi: 10.3390/ijms23084093 (PMC9025732; doi:10.3390/ijms23084093)
Supplement: Supplementary file 1 [file ijms-23-04093-s001.zip › Table S7.xls]

## Sheet: sheet 1
Table S7. Microarray data of JM20 for TaIQD genes
Name	0h	12h	24h	36h	48h
TaIQD20	2397.18	5139.44	2400.66	1407.45	1836.48
TaIQD24	82.4791	170.74	337.009	423.685	616.062
TaIQD32	82.4791	170.74	337.009	423.685	616.062
TaIQD40	82.4791	170.74	337.009	423.685	616.062
TaIQD67	16.2619	28.4132	61.8985	146.476	104.008
TaIQD56	16.6908	8.55537	63.2959	115.037	55.6992
TaIQD62	16.6908	8.55537	63.2959	115.037	55.6992
TaIQD69	437.79	580.718	1541.19	1489.44	1504.22
TaIQD71	437.79	580.718	1541.19	1489.44	1504.22
TaIQD48	452.129	179.5	179.325	203.33	160.903
TaIQD49	452.129	179.5	179.325	203.33	160.903
TaIQD51	452.129	179.5	179.325	203.33	160.903
TaIQD11	4810.43	5369.68	5646.43	5000.98	5997.51
TaIQD17	4810.43	5369.68	5646.43	5000.98	5997.51
TaIQD5	2443.77	2698.79	2620.99	2068.41	1503.37
TaIQD65	175.589	188.583	158.55	221.581	253.651
TaIQD7	77.5581	210.403	452.721	654.03	355.5
TaIQD13	77.5581	210.403	452.721	654.03	355.5
TaIQD50	9.55938	3.67551	5.3824	34.3302	6.28998
TaIQD52	9.55938	3.67551	5.3824	34.3302	6.28998
TaIQD59	9.55938	3.67551	5.3824	34.3302	6.28998
TaIQD29	219.203	310.222	262.809	291.29	169.764
TaIQD37	219.203	310.222	262.809	291.29	169.764
TaIQD45	219.203	310.222	262.809	291.29	169.764
TaIQD53	257.56	238.052	134.761	174.677	236.01
TaIQD26	166.211	165.85	329.646	519.905	736.933
TaIQD34	166.211	165.85	329.646	519.905	736.933
TaIQD42	166.211	165.85	329.646	519.905	736.933
TaIQD58	1889.9	2700.27	5271.59	5107.31	6085.67
TaIQD64	1889.9	2700.27	5271.59	5107.31	6085.67
TaIQD39	70.8123	322.218	829.79	728.14	919.32
TaIQD30	84.8399	165.157	208.849	454.141	370.794
TaIQD38	84.8399	165.157	208.849	454.141	370.794
TaIQD46	84.8399	165.157	208.849	454.141	370.794
TaIQD55	1147.97	978.761	1293.94	1410.92	1313.41
TaIQD61	1147.97	978.761	1293.94	1410.92	1313.41
TaIQD66	886.081	783.794	787.467	968.919	848.319
TaIQD1	16.7528	41.0471	59.9028	84.9344	49.5424
TaIQD28	10.2239	4.82909	8.99376	3.22131	4.25337
TaIQD36	10.2239	4.82909	8.99376	3.22131	4.25337
TaIQD44	10.2239	4.82909	8.99376	3.22131	4.25337
TaIQD47	147.804	202.999	152.017	135.771	100.619
TaIQD22	40.3679	37.4494	33.8081	7.33759	22.3845
TaIQD6	159.285	55.5677	66.3799	26.1709	40.496
TaIQD12	159.285	55.5677	66.3799	26.1709	40.496
TaIQD18	159.285	55.5677	66.3799	26.1709	40.496
TaIQD27	159.285	55.5677	66.3799	26.1709	40.496
TaIQD35	159.285	55.5677	66.3799	26.1709	40.496
TaIQD43	159.285	55.5677	66.3799	26.1709	40.496
TaIQD60	77.7896	80.7295	26.1862	23.5153	24.4406
