# Supplementary material for: Identification of the Wheat (Triticum aestivum) IQD Gene Family and an Expression Analysis of Candidate Genes Associated with Seed Dormancy and Germination
Source: Int J Mol Sci. 2022 Apr 7;23(8):4093. doi: 10.3390/ijms23084093 (PMC9025732; doi:10.3390/ijms23084093)
Supplement: Supplementary file 1 [file ijms-23-04093-s001.zip › Table S8.xls]

## Sheet: sheet 1
Table S8. Transcriptome data for TaIQD genes
Name	J411-6h	HMC-6h	J411-9h	HMC-9h	J411-12h	HMC-12h
TaIQD1	2.05	3.22667	3.56333	4.45667	5.52	2.56
TaIQD2	1.12	0.98	2.36	2.01	3.4	1.67667
TaIQD3	0	0	0	0.0433333	0	0
TaIQD4	0.313333	0.156667	0.366667	0.163333	0.396667	0.19
TaIQD5	21.3733	14.39	21.63	19.14	20.2767	21.2367
TaIQD6	0.0233333	0.0433333	0.0366667	0.09	0.09	0.0633333
TaIQD7	0.843333	2.34667	0.946667	4.74	1.91667	3.44
TaIQD8	0.813333	0.473333	2.50333	0.903333	2.77667	0.97
TaIQD9	0	0.263333	0	0.126667	0.00666667	0.0633333
TaIQD10	2.18	3.87	1.24667	2.51333	1.08	1.85
TaIQD11	22.3967	22.81	22.7033	24.6233	18.9567	21.4
TaIQD12	0.33	0.17	0.166667	0.2	0.28	0.1
TaIQD13	2.85667	6.35667	4.74333	13.6167	10.4033	8.57
TaIQD14	0.18	0.126667	0.94	0.303333	1.39	0.46
TaIQD15	0.03	0	0.02	0.00666667	0	0
TaIQD16	1.61333	1.59	1.45	1.45333	1.82	1.15333
TaIQD17	27.5233	29.6667	25.0267	30.12	22.4733	29.8767
TaIQD18	0.0266667	0.03	0.0233333	0.04	0.02	0
TaIQD19	0.183333	0.02	0.4	0.0266667	0.513333	0.0233333
TaIQD20	10.0367	17.6633	9.89333	21.4533	19.7133	15.9433
TaIQD21	0.00666667	0	0.0933333	0.0166667	0.283333	0
TaIQD22	13.2267	19.71	15.7633	31.5567	24.26	21.7133
TaIQD23	0	0	0	0.0166667	0.00333333	0.0266667
TaIQD24	0.85	0.94	1.42333	1.48	1.80333	1.24
TaIQD25	0.323333	1.04667	0.57	1.10667	0.516667	0.46
TaIQD26	0.133333	0.23	0.296667	0.19	0.46	0.0866667
TaIQD27	0.02	0	0.0666667	0	0.136667	0
TaIQD28	6.06	9.22667	5.21333	11.9667	3.17667	10.38
TaIQD29	7.03667	7.95	6.75667	10.25	6.36333	6.61333
TaIQD30	0.00333333	0	0.00333333	0.02	0.02	0
TaIQD31	3.29667	4.62333	2.83667	4.43	3.50667	2.90333
TaIQD32	0.32	0.103333	0.98	0.33	1.32333	0.383333
TaIQD33	0.133333	0.293333	0.283333	0.343333	0.296667	0.283333
TaIQD34	0.983333	1.49	1.28667	1.22	1.45333	0.963333
TaIQD35	0	0.00666667	0	0	0.03	0
TaIQD36	2.26667	3.25	2.63333	4.32	2.54333	4.18
TaIQD37	4.71333	6.25667	5.30667	10.5133	8.07333	8.88
TaIQD38	0.0266667	0.0833333	0.05	0.16	0.1	0.12
TaIQD39	2.13667	2.45333	3.33667	2.98333	4.24	2.14
TaIQD40	0.47	0.663333	0.863333	0.73	0.95	0.713333
TaIQD41	0.333333	1.64333	0.776667	1.06667	1.37667	0.826667
TaIQD42	0.363333	0.403333	0.753333	0.666667	1.22	0.576667
TaIQD43	0.0566667	0.0233333	0.19	0	0.143333	0.0833333
TaIQD44	5.27	4.08667	4.62	3.00667	4.20333	2.30667
TaIQD45	3.51667	4.91333	4.22333	6.60333	5.40333	3.99
TaIQD46	0.0133333	0.166667	0.02	0.106667	0.0533333	0.0266667
TaIQD47	1.84333	2.23333	2.15667	2.9	3.19667	1.70333
TaIQD48	2.35667	4.20333	1.63333	4.24	1.89333	2.43333
TaIQD49	2.28333	2.37667	1.48667	2.87667	1.63667	1.63
TaIQD50	0.00666667	0	0.03	0.0133333	0.04	0
TaIQD51	0.396667	1.56667	0.7	2.53	0.923333	1.00333
TaIQD52	0	0	0.0533333	0	0.0766667	0
TaIQD53	6.05	6.2	3.83667	6.18333	3.56667	5.80333
TaIQD54	0.00666667	0.0166667	0.0166667	0.173333	0.19	0.0933333
TaIQD55	3.9	3.78333	6.37667	5.43333	11.7933	4.22
TaIQD56	0.336667	0.0666667	0.326667	0.316667	0.633333	0.17
TaIQD57	0.803333	0.426667	2.66667	0.83	2.77333	0.506667
TaIQD58	7.15333	4.71	9.18333	5.96	8.49333	7.13667
TaIQD59	0.0233333	0.02	0.02	0	0.04	0
TaIQD60	7.61667	7.27667	4.77667	8.20333	3.74667	8.52333
TaIQD61	1.55333	1.12	3.02667	1.76	6.62333	1.17333
TaIQD62	0.26	0.106667	0.266667	0.116667	0.46	0.0966667
TaIQD63	0.456667	0.403333	1.52	0.433333	2.02333	0.423333
TaIQD64	7.38	5.39	8.17333	5.96333	6.28667	5.57667
TaIQD65	1.39	1.13667	1.29333	1.81667	0.993333	1.39667
TaIQD66	2.1	1.69	4.6	3.78	8.87	1.57
TaIQD67	0.69	0.32	0.623333	0.566667	0.49	0.303333
TaIQD68	2.28	2.98333	5.11333	4.48333	8.06333	4.40667
TaIQD69	1.30667	1.32	3.25333	3.89333	5.86667	3.61667
TaIQD70	0	0	0	0	0	0
TaIQD71	2.65333	2.5	5.52333	6.78667	8.54667	5.79
TaIQD72	0	0	0.00666667	0	0	0
TaIQD73	0	0	0	0	0	0
