# Supplementary material for: Identification of the Wheat (Triticum aestivum) IQD Gene Family and an Expression Analysis of Candidate Genes Associated with Seed Dormancy and Germination
Source: Int J Mol Sci. 2022 Apr 7;23(8):4093. doi: 10.3390/ijms23084093 (PMC9025732; doi:10.3390/ijms23084093)
Supplement: Supplementary file 1 [file ijms-23-04093-s001.zip › Table S9.xls]

## Sheet: Sheet1
Table S9. Primers used in qRT-PCR assays for selected TaIQD genes and three pairs of primers for subcellular localization genes.
Gene		Primer sequence (5′→3′)
TaIQD4	Forwards	GCAGGACAGCTTCAGCTTCAAGAG
	Reverse	TGGTCACCTCGTCGCTCATCTC
TaIQD24	Forwards	ATTGTCGTTCTCCACCTTGCTCAC
	Reverse	TTTCGCTTCGCCTTGATGGACTC
TaIQD26	Forwards	CGTTAAAGGCGAAATTGCGAGGAC
	Reverse	AGAGACTGACGGCGAGTGAAGG
TaIQD28	Forwards	GGCTACGACTCTGCACAGGTTG
	Reverse	GCGTCCTCATCCGAGCATCTTG
TaIQD32	Forwards	CCGAGCTGCACAACGATGAGAG
	Reverse	TGAGCAAGGTGGAGAACGACAATG
TaIQD34	Forwards	CGTTAAAGGCGAAATTGCGAGGAC
	Reverse	AGAGACTGACGGCGAGTGAAGG
TaIQD36	Forwards	GATTCCCGCGCCTTCAAGAGTG
	Reverse	TCGTAGTTGGAGTCCGTGCTGTC
TaIQD39	Forwards	TGGTCAGGCTCAAGTCTCTGGTAC
	Reverse	TGATCCTCCTCGTCCGTATCTTGG
TaIQD40	Forwards	CTCAGCGGTTCAAAGCCCAGTC
	Reverse	GTGAGCAAGGTGGAGAACGACAG
TaIQD42	Forwards	CGTTAAAGGCGAAATTGCGAGGAC
	Reverse	AGAGACTGACGGCGAGTGAAGG
TaIQD58	Forwards	CCGTGTTAGAGCAAGGCGAGTTC
	Reverse	GCACCACCCATCCTCAACTTCTC
TaIQD60	Forwards	GAAGCCGTCGGATCAAACCTCTG
	Reverse	AGTTGCGTTGTTAGGAAGGGATAGC
TaIQD64	Forwards	CCGTGTTAGAGCAAGGCGAGTTC
	Reverse	GCACCACCCGTCCTCAATTTCTC
TaIQD69	Forwards	CGCTTTCTGGGACTCCAAGTACAC
	Reverse	GCATCGCCTGAATCTCCTCTATCG
TaIQD71	Forwards	CGCTTTCTGGGACTCCAAGTACAC
	Reverse	GCATCGCCTGAATCTCCTCTATCG
TaActin	Forwards	CCTCTCTGCGCCAATCGT
	Reverse	TCAGCCGAGCGGGAAATTGT
TaIQD4	Forwards	TCTAGAATGGGGCGGGCCATGCGGTG
	Reverse	GGATCCCCAGAGCTGGTCGAGGTAGTAGT
TaIQD58	Forwards	TCTAGAATGAGGTGGCTCAAGTCGTTTG
	Reverse	GGATCCAGCCTGCAGCTCAACTCTCTTG
TaIQD64	Forwards	TCTAGAATGAGGTGGCTCAAGTCGTTG
	Reverse	GGATCCGGCCTGCAGCTCAACTCTCTTGA
		·
